# Supplementary material for: RAD51 and RAD51B Play Diverse Roles in the Repair of DNA Double Strand Breaks in Physcomitrium patens
Source: Genes (Basel). 2023 Jan 24;14(2):305. doi: 10.3390/genes14020305 (PMC9956106; doi:10.3390/genes14020305)
Supplement: Supplementary file 1 [file genes-14-00305-s001.zip]

Archive with 1 entries (1 files):
- genes-2135336-supplementary.pdf
